# Supplementary material for: Spatial contextual effects in primary visual cortex limit feature representation under crowding
Source: Nat Commun. 2020 Apr 3;11:1687. doi: 10.1038/s41467-020-15386-7 (PMC7125172; doi:10.1038/s41467-020-15386-7)
Supplement: Supplementary file 3 — Source Data [file 41467_2020_15386_MOESM3_ESM.xlsx]

## Sheet: Fig1
	8 distractors								8 distractors								4 distractors
Subject	CAH				AK				CAH				AG				monkey K				monkey A				monkey I
	threshold		elevation		threshold		elevation		threshold		elevation		threshold		elevation		threshold		elevation		threshold		elevation		threshold		elevation
	target only	with distractors			target only	with distractors			target only	with distractors			target only	with distractors			target only	with distractors			target only	with distractors			target only	with distractors
	2.15837	3.95507	1.83244		2.79769	2.73908	0.97905		2.15837	3.15023	1.45954		2.15837	3.58039	1.65884		2.19711	3.74864	1.48816		4.62182	14.3016	2.73004		3.2922	4.51313	1.3222
	2.15837	2.52691	1.17075		2.15837	4.9105	2.2751		2.15837	3.14093	1.45523		2.15837	2.73955	1.26927		2.22346	4.25676	1.34306		4.3665	9.26236	1.99129		2.21996	2.97653	1.25913
	2.78323	4.93378	1.77268		2.56001	6.53409	2.55237		2.17898	3.45019	1.5834		2.15837	2.46523	1.14217		2.05585	3.59947	1.65016		4.15999	7.49345	1.75494		2.91273	4.4452	1.30298
	2.31152	5.32324	2.30292		2.46321	6.73659	2.73489		2.21588	2.98307	1.34623		2.15837	2.29517	1.06338		1.93798	3.96848	1.98387		4.06146	11.0817	2.5288		3.15958	5.7433	1.60148
		3.01478	1.39679			4.85721	1.73615		2.22699	2.94158	1.32088			3.30758	1.53245		2.19081	2.10226	0.912913		3.8593	9.38739	2.30908		2.65711	5.3059	1.80623
		2.2971	1.06428			2.42172	1.12201		2.15837	2.79228	1.2937			3.48428	1.61431		2.02605	2.72238	1.27484		3.82344	11.8305	2.95167		1.89499	5.76264	2.70829
		3.45208	1.24032			4.48322	1.75125			2.51399	1.16477			3.04918	1.41273		2.31555	2.25845	0.95514		3.20604	11.034	3.36859		2.30247	4.87082	1.86681
		3.25644	1.40879			8.36544	3.39616			2.4273	1.1246			3.20025	1.48272		1.9299	2.35217	1.04579		3.59749	11.3172	3.03696		2.60262	5.02871	1.7877
										2.78834	1.27965			2.15837	1		2.22813	2.62543	1.05997		3.47756	10.3135	2.90019		2.45228	5.39731	1.95627
										2.62145	1.18303			2.15837	1		1.8956	1.90206	0.959758		4.46947	11.1822	2.39606		2.54797	4.06063	1.50028
										2.82901	1.27033			2.35238	1.08989		1.65196	4.29523	2.01173		3.96752	11.7248	2.7898		3.19671	3.9768	1.16107
										2.47868	1.1484			2.18595	1.01278		2.12768	2.89961	1.2467		4.06522	8.37081	1.97486		3.62295	3.79987	1.00734
										2.15837	1			2.68635	1.24462		2.13981	4.05325	1.66291		3.69846	9.53999	2.48243		2.20688	3.66976	1.59469
										2.15837	1			3.7515	1.73812		1.9693	3.10894	1.51786		3.59473	10.945	2.96082		2.7814	5.06831	1.69579
										2.57525	1.18186			3.78374	1.75306		1.51222	2.63806	1.72114		4.21089	7.17577	1.64947		2.56994	4.40671	1.6768
										2.70665	1.22148			3.74789	1.73644		1.88077	2.53863	1.34572		4.84689	6.92595	1.34917		2.41397	3.62518	1.48993
										2.81568	1.26434			3.9723	1.84042		1.51825	2.26414	1.45623		3.59181	6.82744	1.742		2.30021	3.61625	1.54308
										2.88947	1.33873			4.56292	2.11406		1.7615	2.08734	1.16776		5.55773	7.5619	1.33512		2.16018	3.9774	1.71396
										2.15837	1			3.54617	1.64299		1.43894	2.41532	1.65361		3.57842	6.56912	1.78008		1.91101	3.26291	1.67066
										2.15837	1			4.06935	1.88539		1.58761	2.33263	1.41366		3.63825	7.52258	2.02359		2.60322	3.56233	1.33289
										2.39508	1.09917			2.49418	1.15559		0.809389	2.8672	3.05665		3.27268	5.15595	1.50126		2.58431	3.07475	1.16537
										2.64946	1.19567			3.01487	1.39683						2.27251	5.26858	2.24438		3.84572	3.82729	0.989798
										2.15837	0.969187			2.51137	1.16355						3.71264	6.7187	1.77247
										2.15837	1			2.84592	1.31855						3.87378	7.10692	1.8148
										2.15837	1										3.27014	6.74393	1.90127
										3.16722	1.46742										4.1946	7.15688	1.64362
										2.52459	1.15861										4.18787	7.51526	1.76895
										2.33966	1.05586										4.72992	7.80548	1.5193
										2.48871	1.11753										3.16938	6.92967	1.94304
										2.58828	1.19919										3.65131	6.3171	1.59266
										2.15837	1										4.26043	7.24929	1.69695
										2.15837	1										2.15583	5.99426	2.6246
										2.15837	0.990541										3.66556	4.68459	1.13715
										2.30086	1.03835										3.80566	6.4026	1.61267
										2.34134	1.05135										3.58344	5.69706	1.50979
										2.42867	1.12523										5.03622	7.28736	1.42347
																					4.35716	6.36309	1.39623
																					4.46785	6.97456	1.54111
																					2.9882	7.71549	2.50728
																					4.28866	6.2946	1.46096
																					4.03943	6.84216	1.60079
																					4.69282	6.33399	1.33012
																					4.85108	6.20366	1.25805

## Sheet: Fig3
Fig 3a									Fig3b					Fig3c			Fig3d
targets alone				with distractors					targets alone		with distractors			with distractors	cross-decoder		x	y
stim1x	stim1y	stim2x	stim2y	stim1x	stim1y	stim2x	stim2y		x	y	x	y		1.05567	1.06975		11.7029	1.05567
28	34	19	23	14	10	19	25		2	0.602	2	0.49625		1.20352	1.36989		17.017	1.20352
36	33	26	36	18	16	22	21		4	0.704	4	0.62825		1.04308	1.13476		13.0134	1.04308
31	30	14	18	17	18	14	13		6	0.75775	6	0.64325		1.00851	1.04022		17.0723	1.00851
36	28	16	15	22	23	23	16		8	0.8125	8	0.73125		1.05686	1.18861		11.0317	1.05686
27	27	15	16	13	18	22	8		10	0.78675	10	0.86975		1.12259	1.42082		11.041	1.12259
21	14	16	11	11	24	18	19		12	0.92025	12	0.811		1.14564	1.58092		12.0373	1.14564
31	28	18	14	19	13	9	14		14	0.9055	14	0.85675		0.892759	1.23019		22.2232	0.892759
34	23	23	21	20	17	11	17		16	0.9475	16	0.873		0.853448	0.859718		24.7011	0.853448
16	16	16	24	19	14	13	23		18	0.9815	18	0.9375		1.05075	1.02063		22.5524	1.05075
23	24	16	21	13	20	20	21		20	0.95	20	0.95825		1.10311	1.12037		13.9882	1.10311
27	31	16	29	19	29	20	15		2	0.544	2	0.477		1.04312	1.10882		19.9589	1.04312
28	18	21	21	30	20	23	13		4	0.713	4	0.53025		1.47314	1.65615		5.04551	1.47314
17	18	18	19	31	18	8	13		6	0.76825	6	0.57975		1.34043	1.49625		7.88615	1.34043
27	30	23	14	36	22	21	25		8	0.69775	8	0.73175		0.937557	1.01193		12.5624	0.937557
8	14	23	28	22	9	22	11		10	0.844	10	0.68975		1.3088	1.3379		12.8824	1.3088
23	21	18	20	24	19	14	15		12	0.8715	12	0.66775		1.06276	1.15089		9.46793	1.06276
28	23	19	26	23	18	20	19		14	0.9235	14	0.7505		1.02922	1.28388		18.2472	1.02922
33	30	16	22	26	16	19	21		16	0.9655	16	0.82175
26	19	27	28	23	12	20	9		18	0.94525	18	0.846
26	27	22	33	24	18	24	28		2	0.5705	2	0.52825
37	36	19	32	17	15	15	17		4	0.674	4	0.62325
22	19	17	15	26	16	13	9		6	0.656	6	0.686
20	30	31	22	20	12	13	10		8	0.89475	8	0.6585
40	38	36	19	17	11	30	40		10	0.8175	10	0.75675
23	20	33	25	2	2	12	8		12	0.88175	12	0.8395
27	21	16	22	8	7	23	20		14	0.98025	14	0.8235
28	9	23	16	24	17	27	24		16	0.91875	16	0.90275
44	33	19	21	18	9	3	5		2	0.46925	2	0.59075
20	26	19	28	32	23	22	19		4	0.48925	4	0.62775
31	17	1	4	27	4	25	12		6	0.702	6	0.6445
20	37	21	32	17	18	7	9		8	0.6935	8	0.72025
28	28	21	29	19	20	23	29		10	0.77575	10	0.65125
27	21	24	42	24	33	26	32		12	0.88275	12	0.777
22	33	15	30	15	29	27	14		14	0.8275	14	0.8735
30	31	17	28	17	17	8	18		2	0.5285	2	0.514
33	27	24	38	17	33	16	22		4	0.62525	4	0.6055
16	25	12	13	30	29	17	41		6	0.6585	6	0.56675
44	21	17	18	16	8	33	32		8	0.68825	8	0.556
35	25	14	9	9	14	18	22		10	0.80675	10	0.7365
28	18	11	33	17	7	14	6		12	0.86875	12	0.8105
15	14	11	6	21	21	17	18		2	0.5415	2	0.50225
31	31	14	22	29	24	18	16		4	0.60125	4	0.5435
25	24	17	13	32	19	36	16		6	0.71	6	0.6165
25	28	21	24	23	14	17	15		8	0.78475	8	0.70975
22	26	16	16	4	0	43	15		10	0.8015	10	0.77525
44	55	8	23	51	29	38	31		2	0.4925	2	0.56275
36	19	15	21	22	23	28	26		4	0.637	4	0.5415
27	23	26	31	20	15	33	21		6	0.71425	6	0.56175
33	24	16	22	39	22	40	21		8	0.764	8	0.7385
32	13	26	18	46	21	34	28		2	0.51575	2	0.50275
									4	0.67	4	0.597
									6	0.63	6	0.66675
									2	0.56375	2	0.52975
									4	0.606	4	0.651
									2	0.39425	2	0.5895

## Sheet: Fig4
Fig4b
target-distractor spacing	Ctl	3.28	2.26	1.56	1.06
threshold elevation (per population)	1	0.929346	1.01778	1.15442	1.08872
each row is 1 population	1	1.44925	1.02926	1.37653	1.46471
	1	1.09525	1.02105	1.14348	1.33623
	1	1.01057	1.1769	1.15839	1.27251
	1	0.989056	1.10391	1.0612	1.25783
	1	1.09729	1.11871	1.05486	1.01819
	1	0.866745	0.981858	1.00243	0.945119
	1	0.934831	1.09768	1.01498	1.04361
	1	1.03888	1.0088	1.03839	1.06171
	1	1.03139	0.958894	0.991883	1.02203
	1	0.972225	0.972476	1.16201	1.17593
	1	0.972636	1.05928	0.992002	1.0614

## Sheet: Fig5
Fig5a		Fig5b		Fig5c
				ROC area
modulation index		Fano ratio		targets alone	withdistractors
0.588355		0.96791		0.864118	0.766515
0.792849		1.32001		0.182334	0.186565
0.965162		0.962447		0.178573	0.290865
0.76315		1.25451		0.767622	0.734157
0.456466		0.993776		0.265072	0.258541
0.762227		0.921322		0.358741	0.383067
0.615377		0.81497		0.597702	0.462038
0.254548		0.725645		0.433267	0.463586
0.714937		0.891284		0.579825	0.606946
0.748901		0.832173		0.596104	0.531469
0.698117		1.0992		0.453651	0.38305
1.71331		0.509202		0.523776	0.537562
0.451469		1.35601		0.52038	0.497205
0.619664		1.20233		0.50969	0.455445
0.464638		0.863049		0.48482	0.408292
0.48942		1.1493		0.495509	0.410789
0.700208		1.13808		0.503397	0.445255
0.517922		1.0057		0.183417	0.309491
0.793379		1.40344		0.257409	0.337736
0.295584		0.917391		0.310589	0.492712
2.6506		0.687733		0.340759	0.43986
1.06988		1.48937		0.633866	0.551958
0.658469		0.700836		0.38951	0.3995
0.583612		0.812297		0.46024	0.499001
0.762528		1.11951		0.468831	0.553499
0.450972		1.031		0.543756	0.496309
0.795957		1.01271		0.907546	0.902175
0.737556		0.996587		0.703669	0.602812
0.494187		1.22506		0.659251	0.618986
0.700049		1.00069		0.641459	0.553965
0.510848		0.627233		0.380087	0.405145
0.547302		0.71975		0.372927	0.368332
0.704882		1.07197		0.619081	0.599031
0.726649		0.717317		0.403796	0.417935
0.620243		0.848849		0.422877	0.458746
0.735393		0.833681		0.594472	0.525519
0.694477		0.849561		0.581119	0.487912
0.65826		0.845152		0.596104	0.559491
0.961581		0.739874		0.532444	0.489805
0.993899		0.976927		0.485819	0.567632
0.770709		1.11084		0.470629	0.534507
0.64818		1.34691		0.47025	0.386066
0.752107		1.08469		0.818956	0.786195
0.979867		1.12506		0.654368	0.496409
0.767106		0.816354		0.614366	0.594755
0.999271		0.856896		0.411394	0.411588
0.827469		0.892587		0.560445	0.52641
0.834522		0.939793		0.566743	0.531844
0.825179		0.894114		0.430175	0.401349
0.923632		0.88663		0.551758	0.516991
0.622579		0.910506		0.573926	0.504995
0.722814		1.10523		0.506673	0.58532
0.936058		0.809934		0.509131	0.52704
0.834669		0.876775		0.510847	0.508397
0.730948		1.04387		0.506124	0.565643
0.895888		0.618866		0.521209	0.497565
0.762701		0.989642		0.504795	0.43018
0.695595		0.974033		0.114585	0.163963
0.410102		1.03844		0.841935	0.856355
0.686585		0.998396		0.283217	0.451349
0.842418		1.15796		0.714279	0.78231
0.642296		1.15033		0.662409	0.669341
0.967859		1.03255		0.375524	0.483422
0.736291		0.971071		0.347752	0.329171
0.769008		1.18241		0.358641	0.414222
0.606012		1.06392		0.605799	0.591466
0.834828		1.16748		0.601004	0.600954
0.441196		0.907368		0.414487	0.535814
0.683459		1.25688		0.4001	0.630048
0.894778		0.890197		0.459441	0.485814
1.71716		0.982389		0.577922	0.555902
0.486912		1.12072		0.587712	0.692351
0.686815		1.19416		0.565944	0.525677
0.716233		1.03032		0.556444	0.551149
0.764989		0.958564		0.464036	0.448102
0.721944		1.28543		0.455611	0.520789
0.72166		1.13416		0.460539	0.503551
0.72583		1.08878		0.480519	0.447155
0.745076		1.07126		0.535764	0.598745
0.772538		1.10381		0.48002	0.579528
0.772829		0.997445		0.526374	0.495809
0.584037		1.18201		0.519785	0.521931
0.841771		1.10129		0.480524	0.618539
0.621071		1.07611		0.483716	0.542849
0.322198		0.923961		0.860574	0.747531
0.582872		1.30987		0.786678	0.818942
0.704937		0.963707		0.31283	0.338643
0.418811		0.927895		0.681019	0.562338
0.629024		1.06125		0.657043	0.749158
0.544239		0.961689		0.660316	0.802664
0.740602		0.915104		0.344755	0.437368
0.681974		1.31013		0.362637	0.451748
0.710567		1.12695		0.356833	0.418147
0.763485		0.891732		0.386913	0.408991
0.715228		0.924615		0.383509	0.481979
0.524066		1.25082		0.375867	0.370793
0.710677		0.896523		0.394505	0.469431
0.599641		0.942621		0.620584	0.739227
0.664098		0.713593		0.447253	0.554306
0.505054		1.09712		0.604186	0.728284
0.951234		1.07204		0.446054	0.645793
0.780707		0.908744		0.453846	0.441311
0.749476		1.00205		0.444555	0.441711
0.671589		1.3817		0.439166	0.529312
0.645485		0.929808		0.452148	0.472685
0.592803		1.13868		0.490639	0.461708
0.8763		1.18479		0.170567	0.245909
0.80979		0.953415		0.214655	0.356676
0.618803		1.256		0.222577	0.364795
0.711093		1.30026		0.30972	0.429225
0.964018		1.21279		0.69022	0.718741
1.39957		1.11926		0.339862	0.522104
0.754897		1.25615		0.325504	0.463004
1.06459		0.762108		0.342002	0.368881
0.702754		1.22896		0.346553	0.364151
0.752781		1.30862		0.352108	0.39463
1.03597		1.04174		0.375125	0.413786
0.854188		1.12596		0.632572	0.715091
0.749986		0.987205		0.369261	0.429171
0.701975		1.12118		0.381582	0.440617
1.05637		0.947152		0.62009	0.596356
1.00241		1.00008		0.4005	0.478427
0.755504		1.00268		0.383664	0.453107
0.581771		1.04194		0.381149	0.448468
0.771899		1.31732		0.399906	0.498916
0.809126		1.08706		0.59973	0.706596
1.09904		0.900555		0.397802	0.51019
1.39861		1.03613		0.584116	0.570903
1.03204		1.08368		0.595102	0.535017
0.848417		0.921767		0.541888	0.567231
0.976021		0.62375		0.532053	0.597279
0.880297		1.13416		0.535465	0.631071
1.23604		0.80397		0.494953	0.539407
1.08972		0.917125		0.520406	0.5576
0.74275		1.01721		0.693839	0.584585
0.754616		1.12401		0.677988	0.700962
0.869061		1.13679		0.652153	0.545063
0.698649		1.09748		0.617188	0.511644
0.787686		1.1294		0.601109	0.547104
1.09486		1.08604		0.543833	0.48282
0.812885		1.01163		0.536069	0.529523
0.907052		0.976815		0.534965	0.547235
0.901797		1.04565		0.52844	0.564682
0.90835		0.975008		0.565435	0.485614
1.34219		0.807266		0.462438	0.377071
0.872689		0.815769		0.484016	0.39986
1.01286		0.89279		0.52508	0.48242
1.0199		0.899523		0.489411	0.402198
0.631271		1.11336		0.360839	0.38981
0.858322		1.01036		0.364336	0.363673
0.560133		0.898504		0.368052	0.43292
0.510031		1.11123		0.404695	0.473227
0.545046		0.88285		0.414086	0.454446
0.532834		1.1895		0.420984	0.37003
0.993046		0.938272		0.481823	0.506703
0.563775		1.24031		0.493007	0.528272
0.50078		1.17636		0.491908	0.597191
0.536246		1.1462		0.789026	0.684835
0.59568		0.96983		0.675796	0.625847
0.979249		1.43937		0.607073	0.585669
0.650503		1.25062		0.441558	0.404745
0.616354		0.943669		0.455549	0.471828
0.532353		1.11358		0.568531	0.527473
1.1144		1.03316		0.528771	0.505967
1.07125		0.833006		0.527478	0.516351
0.388139		0.915043		0.571928	0.450355
0.575502		0.973945		0.480619	0.517985
0.647852		1.03184		0.533167	0.478721
0.503055		1.03818		0.523576	0.5
0.871005		1.31325		0.812202	0.74042
0.866658		0.988245		0.203224	0.26731
0.8633		1.10924		0.238661	0.242957
0.652645		0.943453		0.768198	0.691259
0.686428		1.03013		0.37013	0.418282
0.856341		1.08084		0.626573	0.585175
0.592655		0.711225		0.407103	0.528776
0.99478		1.04082		0.378921	0.418082
0.929414		1.02584		0.443067	0.464835
0.918116		1.10653		0.467443	0.414486
0.970633		1.03947		0.505794	0.418477
0.933823		1.02523		0.301798	0.227273
0.970701		1.01022		0.663951	0.581776
0.981557		1.01691		0.351748	0.42719
0.556066		0.911596		0.376923	0.403397
0.976843		0.981276		0.535365	0.538993
0.89212		1.05233		0.546563	0.580425
0.696624		0.914347		0.533367	0.492507
0.629971		1.56305		0.0597153	0.106713
0.348429		0.926372		0.0652348	0.156743
0.421101		1.23516		0.1002	0.125064
0.470028		1.10029		0.122288	0.208891
0.744074		1.06648		0.148396	0.106531
0.556316		1.10547		0.168709	0.161831
0.666158		1.14422		0.820571	0.668894
1.01744		0.964046		0.198648	0.18395
0.406638		1.11326		0.194138	0.260939
0.522868		0.963348		0.795405	0.746802
0.85322		0.976156		0.207201	0.155874
0.481554		1.16369		0.764408	0.542458
0.624129		1.2038		0.732343	0.63238
0.245088		0.857873		0.757676	0.68043
0.905728		0.800219		0.275322	0.340683
0.709108		1.1623		0.271888	0.393766
0.914191		0.869903		0.305894	0.338611
0.634827		1.1459		0.676643	0.647865
1.626		1.0524		0.307605	0.379305
0.655455		1.30038		0.31262	0.322378
0.87241		1.27142		0.337852	0.394483
0.500457		1.31125		0.636274	0.542261
0.774675		0.959289		0.366563	0.363619
0.711396		1.02641		0.356336	0.415887
0.740062		1.15238		0.635075	0.566789
0.648892		1.15549		0.369955	0.334703
0.721833		1.1611		0.414712	0.412646
0.838004		1.12903		0.426174	0.496971
0.806322		1.28649		0.55714	0.563513
0.836619		1.29889		0.571066	0.457883
0.764642		0.752127		0.477028	0.390809
0.423311		0.923426		0.541359	0.471781
0.69174		1.05096		0.475529	0.417785
0.702059		0.981784		0.512787	0.38951
0.537855		1.25455		0.495504	0.541029
0.604756		1.2868		0.165982	0.2041
0.718966		0.817019		0.16689	0.213616
0.442079		1.21217		0.792118	0.687262
0.846829		0.88575		0.228082	0.312716
0.727449		1.24582		0.246196	0.270801
0.686449		0.805686		0.235664	0.253746
0.595643		0.879558		0.73876	0.615939
0.650782		1.53915		0.684436	0.630459
0.829097		0.879924		0.68661	0.6552
0.83318		1.21953		0.669398	0.608939
0.849944		0.920134		0.665265	0.604323
0.826681		1.03983		0.329518	0.294476
1.12396		0.702911		0.336863	0.41828
0.639659		1.10349		0.654634	0.61587
0.932652		0.769773		0.665235	0.64956
0.824621		1.15809		0.588816	0.563889
0.513563		1.04915		0.420579	0.294308
0.687536		0.996585		0.408691	0.405954
0.681525		1.00144		0.609191	0.509391
0.873728		0.965513		0.578931	0.447086
0.725398		0.954944		0.417483	0.421231
0.783714		0.89088		0.582018	0.485882
0.729546		1.21971		0.421445	0.46771
0.936566		0.839471		0.454251	0.45235
0.973335		0.94975		0.482348	0.417782
0.723175		0.987873		0.562348	0.440406
0.84214		0.894298		0.452153	0.384701
0.35597		0.906847		0.425992	0.340512
0.828706		1.19681		0.463405	0.359036
0.559176		0.846661		0.551149	0.443109
0.719841		0.843467		0.519885	0.555197
0.980918		0.821338		0.482917	0.433771
1.28967		0.73843		0.523377	0.525377
0.504596		1.05675		0.516583	0.416234
0.679943		0.811695		0.16993	0.117716
0.756305		0.976159		0.79951	0.81044
0.320771		0.701137		0.258841	0.384715
0.854671		0.820986		0.657642	0.791772
0.909553		1.05358		0.36993	0.467133
1.0175		0.998627		0.618681	0.515437
0.925476		0.982328		0.394406	0.498801
0.688298		1.02275		0.403297	0.374657
0.732111		0.888595		0.589121	0.572977
1.77176		0.680469		0.575125	0.492408
0.762624		0.94403		0.0610764	0.239655
0.751719		0.969303		0.721151	0.707955
0.935046		1.02819		0.687612	0.695743
0.822596		0.951311		0.642063	0.654248
1.69786		0.785028		0.424076	0.377522
0.862034		1.08543		0.391109	0.372028
0.628511		0.89794		0.517333	0.548304
0.664132		0.999715		0.905135	0.725573
0.682999		0.992968		0.891105	0.908808
0.608288		0.974076		0.113054	0.139011
0.721548		0.974969		0.166334	0.245954
0.816457		1.02568		0.729885	0.685482
0.889841		1.1004		0.722702	0.699555
0.847659		0.844844		0.694525	0.663087
0.645859		0.991788		0.34955	0.416586
0.780701		0.818204		0.639271	0.637672
0.736698		0.864085		0.602003	0.649988
1.92402		1.03719		0.443656	0.531571
0.452272		1.00927		0.489211	0.565187
0.849051		1.00376		0.450649	0.375125
1.01665		1.10325		0.494339	0.416347
0.818514		0.9037		0.224358	0.266576
0.781585		1.08038		0.269431	0.307093
0.770398		0.967677		0.66025	0.626485
0.855844		1.026		0.34036	0.449815
0.995751		0.990211		0.382917	0.532368
0.607456		0.880557		0.395576	0.265589
0.662154		0.911632		0.420879	0.415035
0.807249		1.07261		0.439257	0.543259
1.14553		1.00194		0.57043	0.548002
0.817185		1.05652		0.55994	0.559993
1.35677		0.966231		0.466434	0.470529
0.776642		0.878476		0.531516	0.471029

## Sheet: Fig6
Fig6a		Fig6b
rsc difference		with distractors	cross-decoder
0.00941626		1.039	1.08286
0.216416		1.3914	1.65017
0.159027		1.00155	1.12948
0.103853		1.07945	1.17343
-0.213404		0.981446	1.23689
0.0590349		1.01898	1.49996
0.0161105		1.14469	1.81012
0.121638		0.932257	1.36543
0.0795573		0.913591	1.24419
0.0888294		0.88523	1.00523
-0.0844751		1.10491	1.0982
0.0180129		1.0176	1.01623
-0.0302704		1.34619	2.95917
-0.084841		1.28717	1.63426
0.042435		0.87918	1.04134
0.0296147		1.27086	1.32344
-0.108831		1.14398	1.31476
0.00318321		1.03575	1.34132
-0.0150673
0.0188409
0.0575305
0.021841
0.0786692
-0.0295755
0.0792051
0.0355732
0.0232684
0.091685
0.155314
0.0284507
0.0214125
-0.027287
0.0510584
-0.0335589
0.156537
0.0658894
0.1609
-0.00429574
0.106517
0.110361
0.16869
0.232271
0.345205
0.0738934
0.094047
-0.0066588
0.0152032
0.0623222
0.163503
-0.0125751
0.183511
0.0667681
0.0478704
0.0934406
0.234043
0.122236
0.136376
-0.000550433
0.0727354
-0.0429638
0.0673578
0.0543777
0.0149055
0.0456854
0.0109646
0.077129
0.193936
0.00865383
0.146854
-0.170898
-0.0456011
-0.0988651
8.72816e-05
-0.181693
-0.109944
-0.145726
-0.162398
-0.28529
-0.183637
-0.0670479
0.052359
0.0883524
0.121686
-0.0478792
-0.0354726
0.00404189
0.0423002
0.117485
0.0518081
0.0845052
-0.0521865
0.128139
0.0923945
-0.0410007
-0.0364178
0.0391413
0.0789871
0.00540613
0.0869207
0.0780614
-0.0759341
-0.00923385
0.0322313
-0.00574196
0.0923756
0.13763
0.0576265
-0.0613411
0.00859904
0.166441
0.147175
0.0250306
0.14999
-0.0288135
0.070613
0.0144013
0.0737362
0.0127772
-0.167235
-0.100472
-0.187334
-0.0317605
-0.0497356
-0.0677993
-0.0242504
-0.00752197
-0.0899066
-0.0901573
0.0485883
0.0542352
0.0182075
-0.0795057
-0.0478295
0.0125209
0.107845
0.0812754
-0.0310046
0.116766
-0.071422
-0.0834118
0.0329935
0.0836061
0.0949413
-0.153034
0.0745796
-0.0983055
-0.341282
-0.049609
0.00335396
0.0239992
0.13895
0.011897
-0.0779207
0.162624
0.12851
0.101618
-0.0437883
0.234857
0.114666
0.0456546
0.0146374
-0.30097
-0.15834
-0.0645435
0.0727951
-0.212614
-0.115906
-0.317674
0.102857
0.0238146
0.0449109
0.0612591
-0.0184853
-0.0700062
8.77386e-05
-0.0151278
0.0666822
0.0428628
0.00581948
0.0779561
0.0109212
0.0723388
0.104791
-0.0173229
0.260224
0.116981
-0.0162622
-0.0607807
0.0732314
-0.120801
0.072689
-0.0684525
0.0539698
-0.0172267
0.0200206
-0.197002
0.0725371
0.120666
-0.0474127
-0.0913593
-0.0413893
0.054061
0.0419092
0.0157582
0.0103467
0.0285685
-0.0521686
-0.0319685
-0.0194645
0.143905
0.0293608
-0.0288053
-0.0292894
0.0216154
0.0162808
0.0509976
-0.0340852
0.0373911
-0.0548304
0.0640823
0.0154902
0.0155576
-0.0385499
-0.0172743
0.217494
0.0013565
0.181491
0.0885971
0.16681
0.0715537
0.305415
-0.0755787
-0.03221
-0.0316795
0.130095
-0.024888
0.158036
0.00370298
0.0268539
0.0442697
0.116225
-0.000786936
0.0623166
-0.090346
0.0154444
-0.0125471
-0.0253113
-0.0832134
-0.0624594
-0.131337
-0.00519707
0.0147132
0.0151509
0.0298557
-0.00804637
-0.0350444
-0.0464789
0.0960568
0.19489
-0.0313798
0.133541
-0.0307423
0.12921
0.0570109
0.285186
0.0012059
-0.0351107
-0.00322408
-0.0250304
0.0220212
-0.212874
-0.0576364
-0.0144816
0.0391422
-0.100125
0.00949954
-0.0374064
-0.0537871
-0.051979
-0.0456786
-0.0588505
-0.0895302
-0.0492353
-0.10592
-0.00272325
-0.0207167
-0.0620833
0.0808944
0.0365763
-0.0829685
0.0205132
0.0627364
0.0172426
0.0471232
0.0200354
-0.0456574
-0.0266929
0.0577495
0.00238195
-0.0272273
0.0515776
-0.0500139
0.0223961
0.0463294
-0.0228275
0.15113
-0.0181186
-0.0228698
-0.068706
-0.107236
-0.165002
-0.00449894
-0.0373036
-0.0819011
-0.0584982
-0.0360263
-0.0269643
0.112556
0.00263439
0.0249503
-0.146083
-0.0755092
-0.108809
0.0344782
0.0507689
0.0645273
-0.0451565
0.00810721
0.0782825
0.020724
-0.0731464
-0.0159793
0.0027934
0.0101884
-0.00606099
0.00370291
0.0106785
0.0220934
0.0950955
-0.0276263
-0.091403
0.0566653
0.0117333
0.00213392
-0.128097
-0.084403
0.0455888
0.000268054
-0.082954
-0.125228
-0.181496
-0.00242963
0.0362588
0.0269846
-0.0248063
0.0112356
-0.0944475
0.0359352
-0.0402661
0.0399802
0.0971194
-0.0603839
-0.0677139
0.0103635
-0.0557327
0.0360775
0.0409281
0.117133
0.00125166
-0.00950526
-0.0497825
-0.0959012
-0.0111026
0.121868
0.018929
0.000187499
0.081715
0.0956804
-0.0562146
0.00732133
0.034756
-0.0566845
-0.0499622
-0.100315
-0.0892959
-0.112285
-0.0849575
-0.00484562
0.0543242
-0.0140274
0.042813
0.0527047
-0.00572999
-0.0439242
0.0389339
0.0151525
0.0427876
-0.00744225
-0.0165167
-0.0917468
-8.68754e-05
0.00929052
-0.0127812
-0.0304023
0.0104394
0.03145
-0.007149
-0.0813142
0.0445904
-0.00769303
0.0956746
0.0247799
-0.040281
-0.105045
-0.0692913
0.0113603
-0.0844566
0.0259143
-0.0626301
0.0229496
0.00943636
0.0123046
0.0537783
-0.20046
-0.0385169
0.0194842
0.0752764
-0.00969393
-0.0839006
0.0311934
-0.031488
-0.0971659
-0.106435
0.0448542
-0.0116377
0.0307792
-0.0197957
0.0456892
0.0428211
0.0437809
0.0793997
0.00284674
0.00527798
0.0581468
0.0194375
0.0258271
0.0158999
-0.065392
-0.00278468
0.0497991
-0.031738
-0.0764379
-0.0747494
0.0273765
-0.0401319
-0.0803109
0.0376414
0.0549402
0.00631683
-0.0308726
-0.0446142
-0.0594182
-0.093717
-0.00790254
-0.0623837
-0.0500065
-0.0675979
-0.0084467
-0.0914653
-0.0288022
-0.0308002
0.0149026
0.0014957
0.0171805
-0.00540882
-0.0035118
-0.0379272
0.0648363
-0.0712567
0.000761953
0.0828989
0.0175515
-0.131569
-0.0232454
-0.0511981
0.0694933
-0.0193258
0.06381
0.027644
0.0040953
0.0461303
-0.00233261
0.00407052
0.0398566
0.00284473
0.0448442
0.033934
0.00375526
0.0260905
0.0514776
0.071472
-0.00380743
-0.0461
0.0578373
0.061833
-0.0647077
0.0989435
-0.0428274
0.0669869
0.0620301
-0.0166259
0.0927897
-0.033886
-0.118402
0.156355
0.0064823
0.0149846
-0.0268745
0.00944566
0.0317209
0.00693472
-0.0790248
0.106814
0.0429228
0.119038
0.0707338
-0.0975979
-0.11081
-0.115521
-0.107012
-0.0421636
-0.0612563
-0.0783401
-0.106254
0.0199518
-0.0119113
-0.0452362
0.00137832
0.0401282
-0.0179792
0.0282892
-0.0297474
0.115242
-0.0268002
-0.0196849
0.0014683
-0.0505178
0.0642638
-0.00689387
-0.0477892
-0.0662315
-0.0611346
0.0326204
0.0631269
-0.0502101
0.0697357
0.0651233
0.0457628
0.0259153
0.0415055
0.0956714
0.121995
0.178757
0.0126929
0.0444103
-0.0520418
-0.0419168
-0.0571815
-0.0606681
-0.0679257
-0.138103
-0.0210879
-0.00086034
-0.0317365
-0.0586195
0.0546658
-0.023673
0.00745322
-0.0931432
0.0930471
0.00783569
0.0331808
-0.0356471
-0.0152983
0.0685367
0.0242668
0.0342366
-0.039173
0.119218
0.0793981
-0.0252303
-0.0384327
0.100475
-0.0383549
-0.0282178
-0.0656111
0.137732
-0.0250192
0.085395
0.0227185
0.00923
-0.023948
-0.108243
-0.100732
0.00268512
0.0237712
0.0195241
-0.0764551
-0.0109553
-0.0303781
-0.0465138
0.0246148
0.105123
0.0285494
-0.00801825
-0.0716337
-0.093598
-0.0564373
0.0173449
-0.0184793
0.0858013
-0.00938153
-0.0183256
0.0334725
0.0672511
0.00440708
-0.00893396
0.119078
-0.0100301
0.0122217
-0.0872816
-0.103013
0.0505313
0.0326541
0.0715681
-0.0729592
-0.00553093
-0.0678375
0.0130228
-0.0630535
0.129729
0.0821922
0.056867
-0.00978532
-0.0383754
0.0244287
-0.00931879
-0.00291619
-0.0475724
0.0309721
0.0510105
-0.0965533
0.1134
0.00410567
0.105126
-0.016783
-0.0120607
-0.0932977
-0.0323114
-0.0461383
-0.0433928
-0.0129049
-0.0970809
0.0303387
0.0429222
0.0174594
0.0209597
-0.0294477
-0.0196937
0.0579013
0.0691805
0.0542818
0.0472298
-0.0157512
-0.0721342
0.0297111
0.14891
0.124428
0.0654187
-0.0381847
0.0991583
0.0402025
-0.0635612
0.0652867
-0.0591044
0.122642
0.111762
0.0736796
0.0165969
0.119271
-0.0226019
0.0581536
-0.0882667
0.020789
-0.0961055
0.166475
-0.0873652
0.0900677
0.064631
0.0598823
0.00518719
0.0783688
-0.0716668
0.123885
-0.0106765
0.0453026
0.0106277
-0.0304703
-0.00784437
0.109078
0.047451
0.0682375
0.0632487
0.0680099
-0.00565581
0.114731
-0.0087003
0.10452
-0.0384255
0.00433145
-0.0617093
-0.00393059
-0.0325033
-0.0638004
0.0515987
-0.0683917
0.0560563
-0.0681533
0.0899354
0.125722
0.177556
0.0752688
-0.0109351
-0.0290572
-0.0534468
-0.000797296
-0.0129678
0.0183572
-0.00201996
0.0640898
-0.0199328
-0.032742
0.100785
0.0199657
0.0308649
-0.0191007
0.0304819
-0.0112447
0.0419585
0.0694042
0.0667103
-0.00759775
0.0398129
0.0456805
-0.0741876
0.0404221
-0.0369137
-0.0210542
-0.109152
-0.0815235
0.0173882
0.0677301
0.019166
0.0310422
0.0344403
-0.0358532
0.0735764
-0.0310566
0.0173333
0.0461133
0.0817838
0.00825312
0.0737459
0.0376583
0.0172531
-0.0534669
-0.0586906
0.0118914
-0.11161
-0.0139873
-0.0720484
0.0166907
-0.018016
-0.00320535
-0.0598628
0.00986376
-0.0705245
0.0528966
0.0202061
-0.0345491
0.0050216
-0.0436282
-0.0409444
-0.010424
-0.084498
-0.0307888
-0.0331692
0.0300851
0.00254077
0.0552331
-0.0484721
-0.0761821
-0.0742997
0.040833
-0.0177477
0.0725003
0.059133
0.00214156
-0.000967137
0.0492882
-0.00879923
-0.0420377
0.0448756
-0.0416628
0.0357819
-0.00875008
-0.0111944
0.0113023
-0.0606062
-0.0194735
0.0690863
-0.065864
0.0344499
0.0444775
0.053485
0.0671097
-0.0120628
-0.0244744
0.00639984
-0.114109
-0.0362487
-0.00200584
-0.0124498
0.0123749
-0.0843201
-0.0738788
-0.0405633
-0.133159
0.0972981
0.0599512
0.0456464
0.0573521
0.0897993
-0.0225664
0.024864
0.0638835
0.00157742
-0.0662889
-0.0804973
-0.00145393
0.0538485
-0.0599359
0.0962841
0.0860833
0.0730145
0.0954976
0.11186
0.0369613
-0.0805306
-0.0228178
-0.0143089
-0.0621441
-0.0698635
-0.0590465
0.0291857
-0.0962618
0.0756629
0.0543973
0.0959897
0.0176021
0.0481785
-0.0685515
-0.00385542
0.0578326
0.0612717
-0.0213493
-0.0392373
0.0824379
0.0711394
-0.00327058
-0.00319932
-0.042554
0.0913873
-0.00490818
0.041085
0.0345016
0.0010618
-0.0394016
-0.0693309
0.0689469
0.0207397
0.0466824
0.0702381
0.028761
0.0254028
0.00161145
-0.0044323
0.035677
0.0413983
-0.0125601
0.0723056
0.0175037
0.123444
0.0558349
0.0317808
0.0146306
0.115417
0.0656982
-0.00719772
0.0339769
0.00240206
0.0373797
0.0499404
0.11967
0.0153166
0.00651376
0.000938792
0.0230846
-0.0137646
0.0363253
-0.0663734
-0.0101892
0.0335519
-0.0204323
-0.0788111
-0.0563716
-0.067835
0.108598
-0.0202391
-0.00101586
0.0631861
0.00603052
0.0242252
-0.0129919
0.0311046
0.127741
0.0339469
-0.060468
0.0365531
0.070694
0.0529471
0.018008
0.0643144
0.0661478
0.0255084
1.21619e-05
0.0216034
0.116371
0.123448
0.12541
0.0784903
-0.0276085
0.0898826
0.102004
0.0246555
-0.000188289
-0.0532426
0.0221037
0.120472
0.0572868
0.105852
0.0142662
0.031706
0.0469381
0.0575246
0.107772
-0.00878844
-0.0432321
0.0488924
0.0844562
-0.0190792
0.0505739
0.0426004
0.0278198
0.0412985
0.072214
0.116937
0.100836
0.0348121
0.0629254
0.0505624
0.100425
0.0783525
0.129995
0.152995
0.0117808
0.0488499
-0.137497
0.00148615
-0.0206525
0.0885706
0.100284
-0.0357044
-0.119443
-0.00744694
-0.000410938
-0.124776
0.025229
-0.00907031
0.15774
-0.0829796
0.0205224
0.0697785
0.0723328
-0.0819824
-0.0400147
0.0279126
0.0115812
-0.0658962
0.0209983
-0.00661481
0.00323979
-0.0825195
0.0516016
0.0475078
-0.0503696
0.100438
-0.0109067
-0.0204047
-0.0161137
0.0624172
0.0217057
0.0375978
0.0935589
0.0259472
0.0237061
-0.0101553
0.0636804
0.0651645
0.0027999
-0.016957
0.0109549
0.080429
0.0679508
0.0487189
0.0230159
-0.118517
0.0587334
0.10241
0.0970009
0.0807447
0.0300562
-0.00888809
0.0290589
0.0924043
0.0757234
0.175579
0.157725
0.1005
0.0263907
0.0135262
0.158776
0.0424867
-0.0177776
0.0394658
0.107835
0.104185
-0.00740304
0.103739
0.0774287
-0.148689
-0.093372
-0.0684783
-0.0137521
-0.137416
-0.195504
-0.19309
-0.0632723
-0.0904673
-0.201909
-0.101522
-0.0183816
-0.108926
-0.084416
-0.0164547
0.0250328
-0.0166224
-0.075545
-0.0819875
-0.0209927
-0.0932819
-0.133195
-0.0870741
0.0986803
0.029541
0.0981138
0.00860626
0.0422799
-0.0510859
0.00902296
0.176325
0.16752
0.0600556
-0.0302113
0.118511
-0.0595625
0.0701569
0.0675694
0.0615135
0.0412075
-0.00907322
0.0745646
-0.0265714
-0.0590629
0.0805284
0.0636391
0.0512486
0.0645042
0.00400938
0.159587
0.125474
0.0237073
0.0554578
-0.0261894
0.145256
-0.00542807
0.0765862
0.0107867
0.143117
0.036646
0.0390695
0.184068
0.0366087
0.112554
0.101528
0.154544
0.0510033
-0.048215
0.072597
0.111576
-0.281358
-0.154323
-0.12555
0.0452885
-0.137729
0.0714641
0.0477697
0.0872986
-0.0142032
-0.0251302
0.0112783
0.204309
0.0321719
0.122263
0.0712619
0.0464877
0.0230986
0.123354
0.0641386
0.163361
0.151356
0.104786
0.0720448
0.12052
0.116957
0.0386663
0.0810061
0.0816447
0.0608556
0.106061
0.128594
0.0802607
0.0716227
0.041627
0.0423103
0.0260192
0.0348319
0.0444042
0.060361
-0.0464281
0.005183
-0.0206567
0.00889992
0.0616905
0.0685343
0.0361118
0.0425074
0.0320258
-0.0695648
0.0333309
0.0803455
0.028976
0.0289699
0.0274722
0.0155681
0.0352972
0.0026758
0.0615403
-0.0800913
0.0227261
0.0374109
0.0377668
-0.0320307
-0.0662719
-0.0217175
-0.0429421
-0.0123392
0.00175783
0.0463405
-0.0699094
0.106499
0.0263362
-0.0374237
0.00602522
-0.0379093
0.016444
0.0497677
0.0261326
-0.00681434
0.0204715
0.0567972
-0.0878344
0.0282251
0.0120516
0.108192
0.220409
0.149342
-0.0192646
0.0711132
0.0247223
0.0603381
0.0554904
-0.0107115
0.0632779
0.0602234
0.0380074
-0.0130973
-0.0293597
-0.0017498
-0.13039
-0.112246
-0.00860013
0.055703
-0.102181
0.0138126
0.00309181
0.14174
-0.0390692
0.0523137
0.205472
0.0485244
0.155807
0.087919
0.00287086
0.00343015
-0.0514907
0.0683313
0.0471677
0.0852855
0.0822178
0.0996685
0.222067
0.0512391
0.16926
0.279118
-0.0788038
0.0820038
-0.0595566
-0.0411698
0.106888
0.114911
-0.000933289
-0.00226636
0.204293
-0.00954305
0.158765
0.132165
-0.0243285
0.0902355
-0.0257497
0.111257
-0.0608309
-0.0595794
-0.00208852
0.0735258
0.0349573
-0.0207619
-0.0327061
-0.107046
0.0796011
-0.0287509
0.0843888
0.0580869
0.0648117
0.119728
0.0757865
0.144973
0.0663178
0.0635447
0.0894416
-0.0725824
0.0103606
-0.0217244
0.0174877
-0.0322322
0.0122153
0.0112093
0.0774356
0.0584698
0.0730432
0.0265667
0.159557
-0.0280005
0.113341
0.0999547
0.0950349
0.0271589
0.0609487
0.105848
0.0394029
0.0445875
0.00886841
0.0255045
0.063766
0.0692571
-0.00922696
0.053061
-0.00221117
0.085929
-0.0461543
0.00194543
0.0256454
0.113146
-0.0735234
-0.010871
0.0932299
-0.0506223
0.0693035
-0.0551746
-0.020342
-0.00934249
-0.106693
0.0393391
0.0759306
0.115578
0.164978
0.0348388
0.125548
-0.00119532
-0.0277652
0.0674234
-0.017213
0.0152887
-0.21793
0.0677613
0.0884381
0.133459
0.0940871
-0.173426
-0.0511109
0.000157559
0.0676674
-0.0125441
0.00436869
0.156468
0.214046
0.173325
0.0410156
0.103208
-0.0481707
0.0113561
0.0854748
0.0365171
0.0371673
0.043767
-0.158398
0.0779588
0.0389863
0.0480661
0.0272902
0.0617586
0.0443432
-0.0025951
-0.0144828
0.0524799
-0.228887
0.0770494
0.114983
0.139606
0.130701
0.0653674
0.0857102
0.0732263
0.121958
-0.193006
0.154936
0.0071543
0.049473
-0.028413
0.0032911
0.0173438
-0.0722958
-0.494225
0.142924
0.050752
-0.0138243
0.0136187
-0.000490913
0.0393887
-0.186461
0.0264738
0.0101844
0.0278845
-0.0346607
-0.00149092
-0.500762
0.0471097
0.0401171
-0.0208072
0.0170972
-0.197677
0.0120798
-0.00994839
0.0392147
-0.239419
-0.0146804
0.00924856
-0.207823
-0.22906
-0.278696
0.0632756
-0.0946449
0.0661908
0.0257488
0.0749849
-0.019958
0.0228981
0.000936519
0.0329256
0.00122894
0.017734
0.0287395
0.00962066
0.0154632
0.107914
0.0345466
0.00609658
-0.0639131
-0.0757259
-0.0774628
0.0295638
0.179786
-0.0537644
-0.00968788
0.0306142
0.00949484
0.090667
0.0103582
0.0607726
0.104769
0.0893278
-0.006123
0.0136443
-0.00574526
-0.0182107
0.0257261
0.037949
0.0613624
0.0323103
0.0584667
0.00954547
0.0092257
-0.0308491
-0.0438841
-0.0377965
0.102821
-0.169501
-0.011049
0.0273954
0.0869273
-0.0689053
-0.0762983
-0.0741929
0.0136992
-0.0499085
0.0508318
0.0238601
0.0858173
-4.40175e-05
0.00318231
-0.0593644
0.0775353
-0.005883
0.135547
0.0707559
0.077981
0.0800301
0.0592358
-0.00590444
0.018038
-0.077741
0.0174697
-0.0835106
-0.0847226
-0.0725832
0.061836
0.00775401
0.0813214
0.0249786
-0.0315597
0.0111206
0.0687532
0.0444801
-0.0420332
-0.0615389
-0.0643035
0.00508004
0.108159
0.0632142
0.0664534
0.0757229
-0.0173474
-0.0690294
0.0877315
-0.039361
0.0244718
0.026808
0.00306205
-0.00326991
-0.0859371
-0.0497119
0.00378687
-0.106749
-0.0905763
-0.0276395
-0.0228727
-0.0433085
0.104358
-0.00890023
0.124605
0.291775
0.0161523
-0.0529722
-0.026836
0.102576
-0.0647089
0.0613854
0.0539496
-0.01014
0.0227073
0.18341
0.0221183
-0.0128105
-0.0189294
0.130793
0.194987
0.0493795
0.0496433
0.0282948
0.0339995
-0.0609645
0.0131134
0.0350583
0.152178
0.137081
0.0807404
0.0905442
0.0274052
0.160325
0.179008
0.17833
-0.0185567
0.0486859
0.0377675
-0.0049896
0.137731
0.0196404
-0.0638096
0.097838
-0.0596184
0.0210747
0.0760678
-0.0448872
0.0113803
0.0135822
0.048918
0.0229911
0.0374048
0.0103014
-0.0468763
-0.121718
0.0042721
0.135364
0.0827483
0.0846551
-0.0197955
0.136002
0.0351144
-0.130837
-0.0211211
-0.0433469
-0.0555364
-0.0188791
-0.0340003
0.0163333
-0.0315898
-0.0279145
0.0279436
0.010291
0.0140446
-0.00144132
0.00505395
0.0308478
-0.00588125
0.0786798
-0.00539362
-0.0608625
0.0438228
-0.0129922
-0.000714267
-0.00581399
-0.00147665
-0.0224451
-0.0655448
-0.0203118
0.0481543
-0.0228948
-0.0787109
-0.0304051
0.0525083
-0.0143861
0.03969
-0.0723838
0.0246782
0.0100293
0.0112123
0.0338801
0.0416326
0.0215931
0.0233625
0.0758956
0.0494893
-0.00378816
0.0482718
0.158485
0.0526388
-0.0149468
0.0548714
0.0798207
0.00710602
0.0996293
0.0266612
0.108829
0.041712
0.0227226
0.0493627
-0.000196494
0.0561804
0.117986
0.0794742
0.0651622
0.083038
0.00593124
-0.017613
-0.000558318
0.0130413
-0.00781937
-0.021529
-0.0495082
-0.00422176
-0.134174
-0.00520644
0.00951582
0.0136577
-0.049584
-0.044396
0.0505507
-0.07134
-0.0606323
0.0936293
-0.0182111
-0.0774707
-0.0847226
-0.0765822
-0.094386
-0.0748033
-0.071007
-0.0345876
-0.0745632
0.0288492
-0.0327427
0.0250267
-0.0788953
-0.0233158
0.0184476
-0.0706658
0.0457914
-0.141697
-0.0524889
0.000669112
-0.0631837
-0.0294641
0.0181821
0.0387176
-0.0255515
-0.0242146
0.0819181
-0.0138152
0.0468767
0.0450047
-0.0500119
-0.0470311
-0.0081522
-0.132846
0.0327057
-0.0671674
0.0219691
-0.00324431
-0.042725
-0.0418629
-0.0157523
-0.0516711
-0.00904139
0.0261039
0.006119
-0.0168565
0.0123153
0.0209465
0.0306687
0.0241826
-0.0389692
0.00446574
0.0856331
0.0663272
-0.0018553
0.0479747
0.0999612
0.0799974
-0.0167268
0.0889221
0.0262474
-0.0649057
0.0954089
-0.0534137
0.0410701
-0.0443473
0.0370295
0.0990422
0.0229565
0.0838499
0.0478925
0.0807448
0.0492765
0.101575
0.0762193
-0.0386613
-0.0484431
-0.0297008
-0.0260594
-0.0556761
0.080055
0.0462622
0.0645556
-0.0505623
0.0804266
0.044548
-0.0500524
-0.0326583
0.0763122
0.038437
-0.096415
-0.0291691
-0.0141546
0.0184037
-0.0616462
0.00501297
0.0462454
0.0563102
-0.0400083
-0.0397395
0.0641509
0.090638
0.0589859
0.0422613
-0.00643475
-0.00411646
-0.0637084
-0.00453656
-0.106613
-0.0837083
0.0538517
-0.0867353
-0.0398411
-0.0365479
-0.0030372
-0.0177625
0.0351432
-0.0366337
-0.179593
-0.06306
-0.0970653
-0.0720211
-0.0805919
-0.00220141
-0.0212732
-0.0316563
-0.059665
-0.0527256
-0.0170251
0.0138361
-0.0118021
0.0479712
-0.0768908
-0.0347513
-0.0617901
0.0323759
-0.0121392
-0.0583479
-0.0222352
0.108293
-0.0639039
-0.0324666
0.000604889
-0.0307421
-0.124152
0.00575114
0.0387069
0.026026
-0.0508654
-2.9142e-05
-0.121931
-0.0443412
-0.059537
0.0717052
-0.0578036
-0.0324521
0.0369835
-0.0522889
-0.0994887
0.033831
-0.143842
-0.000520896
0.119083
0.00577167
0.0579261
0.0234057
0.055564
0.0357603
0.107744
0.0288254
-0.00786208
0.0628125
0.0604275
0.121183
0.00943745
0.0604025
0.127798
0.0470915
0.0525501
0.0831315
0.0175667
0.0591644
0.0418376
0.0457074
0.11138
-0.00912311
0.0293013
0.054286
0.00722751
-0.011822
0.144607
0.0799354
0.0966775
0.0225641
0.0256907
-0.00505006
0.0762248
0.0123966
0.021956
0.0472459
0.0638641
0.0478005
0.0446491
-0.0798756
0.0405839
0.0328115
0.052127
0.0920299
0.0606222
-0.0431247
-0.067419
0.0606001
0.0252819
-0.0869075
-0.00956581
-0.0858133
0.0113759
-0.052775
0.00895263
0.00407465
0.036066
0.0222189
-0.00586607
-0.00605671
-0.0541035
-0.00214423
-0.102517
0.0148028
0.0132608
0.0200389
-0.0326228
-0.00608083
-0.190831
-0.0506815
-0.0629845
-0.0188403
0.0649374
-0.010337
-0.0636901
0.115111
-0.00531581
-0.0702176
0.0165461
-0.0109472
0.0132639
-0.0191922
0.0316034
-0.0733759
-0.07886
-0.0652301
0.0112535
-0.0120013
0.0643664
0.0320177
0.0135649
-0.0944653
-0.0062699
-0.0857612
-0.0793834
-0.058851
-0.0213552
0.122937
0.050018
-0.038285
0.0350056
0.0358156
0.0952122
0.0684752
0.146242
0.00865517
0.0414883
0.00250498
0.017721
0.0583957
0.111768
0.0754099
0.0478946
-0.012202
0.0201255
-0.0277785
0.0335137
0.0427516
-0.0523355
-0.0917017
0.091324
0.0372125
0.0609324
-0.0181213
0.0264394
-0.0477822
0.00960546
-0.0240834
0.00966362
0.0604895
0.0125639
-0.0252229
-0.0653001
-0.0632457
-0.0483029
-0.00145531
0.000132541
-0.00480634
-0.0453576
-0.00803879
-0.0110643
0.0536268
-0.0537073
0.00125297
-0.00119298
0.0511299
0.0372043
0.0709607
-0.0358595
0.00438472
0.0351218
-0.0138042
0.129907
-0.00175138
-0.0529982
0.0423625
0.0373697
0.0445569
-0.0222393
0.14525
0.0931177
0.128667
0.0462419
0.084328
[truncated: 956 more rows]

## Sheet: Fig7
Fig7a			Fig7b				Fig7c				Fig7d
x	y		targets alone (cutoff)	withdistractors (cutoff)			targets alone (cutoff)	withdistractors (cutoff)			x	y
0.283797	0.588355		0.51125	0.3685			0.61925	0.51575			0.588355	2.07029
0.115255	0.792849		0.579	0.2915			0.73225	0.6615			0.792849	-0.143504
0.331398	0.965162		0.49175	0.57875			0.62	0.5475			0.965162	0.0460787
0.233127	0.76315		0.547	0.56525			0.7495	0.6605			0.76315	0.486071
0.106407	0.456466		0.48925	0.523			0.62875	0.62625			0.456466	-0.359457
0.115255	0.762227		0.5235	0.501			0.52125	0.62025			0.762227	0.266057
0.322524	0.615377		0.46825	0.42825			0.61	0.51425			0.615377	1.02094
0.233127	0.254548		0.564	0.65525			0.60025	0.5005			0.254548	0.672606
0.35731	0.714937		0.53825	0.55075			0.6565	0.5535			0.714937	0.23222
0.360491	0.748901		0.47025	0.5425			0.61975	0.56425			0.748901	0.200369
0.328492	0.698117		0.48975	0.522			0.606	0.51925			0.698117	0.534095
0.458196	1.71331		0.43075	0.499			0.613	0.52025			1.71331	-0.305842
0.31475	0.451469		0.4425	0.49975			0.57925	0.61375			0.451469	1.44433
0.0686147	0.619664		0.43275	0.30725			0.564	0.65525			0.619664	0.425152
0.280334	0.464638		0.5275	0.5385			0.62825	0.39675			0.464638	0.419562
0.0686147	0.48942		0.41025	0.46025			0.52375	0.65825			0.48942	0.44951
0.186104	0.700208		0.35775	0.52975			0.68625	0.59725			0.700208	0.203532
0.283797	0.517922		0.4715	0.545			0.7685	0.59025			0.517922	1.56954
0.233127	0.793379		0.41425	0.46875			0.619	0.52			0.793379	0.638325
0.233127	0.295584		0.495	0.456			0.70975	0.595			0.295584	4.89811
0.458196	2.6506		0.573	0.5705			0.6735	0.4415			2.6506	-2.73383
0.531752	1.06988		0.59375	0.47875			0.605	0.45925			1.06988	-0.0527538
0.322524	0.658469		0.47125	0.46225			0.67425	0.569			0.658469	0.81328
0.406339	0.583612		0.5345	0.5355			0.601	0.37475			0.583612	0.577822
0.423896	0.762528		0.37675	0.449			0.6395	0.485			0.762528	0.360787
0.0686147	0.450972		0.51025	0.412			0.60125	0.582			0.450972	1.16254
0.331398	0.795957		0.50775	0.46975			0.611	0.5535			0.795957	0.027812
0.258184	0.737556		0.60125	0.582			0.61775	0.50375			0.737556	0.410128
0.106407	0.494187		0.48425	0.404			0.66275	0.4795			0.494187	0.362423
0.328492	0.700049		0.49925	0.4925			0.575	0.60225			0.700049	0.603457
0.305201	0.510848		0.47775	0.5125			0.6645	0.53475			0.510848	3.67434
0.406339	0.547302		0.53525	0.36375			0.58	0.616			0.547302	0.767377
0.526288	0.704882		0.518	0.49175			0.69375	0.624			0.704882	0.264983
0.300359	0.726649		0.556	0.53575			0.6055	0.6195			0.726649	0.509776
0.31475	0.620243		0.573	0.48725			0.5825	0.6105			0.620243	0.894682
0.322524	0.735393		0.53675	0.50425			0.5285	0.646			0.735393	0.443401
0.487199	0.694477		0.611	0.5535			0.63025	0.606			0.694477	0.246095
0.487199	0.65826		0.61775	0.50375			0.6315	0.47125			0.65826	0.290864
0.322524	0.961581		0.594	0.40925			0.64825	0.4945			0.961581	0.0208858
0.328492	0.993899		0.53175	0.53775			0.6315	0.298			0.993899	0.00137103
0.0687901	0.770709		0.6645	0.53475			0.53125	0.61425			0.770709	0.0508692
0.241693	0.64818		0.58	0.616			0.5885	0.62425			0.64818	0.343701
0.115255	0.752107		0.6055	0.6195			0.49425	0.626			0.752107	0.403512
0.206747	0.979867		0.5825	0.6105			0.517	0.61425			0.979867	0.00123384
0.322524	0.767106		0.535	0.54425			0.615	0.523			0.767106	0.221613
0.328492	0.999271		0.4995	0.566			0.6315	0.53225			0.999271	-0.00364328
0.177982	0.827469		0.5285	0.646			0.6335	0.54925			0.827469	0.0968373
0.526288	0.834522		0.57675	0.571			0.6445	0.4755			0.834522	0.0859503
0.328492	0.825179		0.59875	0.57575			0.51675	0.6135			0.825179	-0.0162367
0.0571261	0.923632		0.63025	0.606			0.7285	0.681			0.923632	0.0403152
0.373044	0.622579		0.549	0.5135			0.6375	0.56675			0.622579	0.389487
0.270558	0.722814		0.56475	0.4625			0.617	0.554			0.722814	0.661761
0.331398	0.936058		0.49175	0.484			0.60675	0.607			0.936058	0.011151
0.423896	0.834669		0.534	0.41575			0.6085	0.54025			0.834669	0.190221
0.106407	0.730948		0.573	0.487			0.66925	0.571			0.730948	0.200019
0.322524	0.895888		0.59525	0.52125			0.70475	0.62925			0.895888	0.0354316
0.106407	0.762701		0.52625	0.46675			0.654	0.60975			0.762701	0.102537
0.395379	0.695595		0.509	0.26875			0.70375	0.6395			0.695595	1.12592
0.310701	0.410102		0.56275	0.57825			0.72475	0.62825			0.410102	0.595217
0.110085	0.686585		0.45725	0.41325			0.739	0.696			0.686585	1.06309
0.368409	0.842418		0.5155	0.554			0.794	0.677			0.842418	0.0686098
0.210476	0.642296		0.49475	0.569			0.694	0.694			0.642296	0.123941
0.416684	0.967859		0.5455	0.40875			0.65975	0.61825			0.967859	0.0260278
0.110085	0.736291		0.5635	0.565			0.65225	0.55875			0.736291	0.108322
0.147416	0.769008		0.4975	0.4295			0.678	0.579			0.769008	0.535926
0.0798413	0.606012		0.59425	0.59775			0.73425	0.60575			0.606012	0.31694
0.0798413	0.834828		0.511	0.53275			0.702	0.7025			0.834828	0.0439141
0.22068	0.441196		0.53125	0.61425			0.79325	0.6755			0.441196	0.475813
0.155978	0.683459		0.5285	0.554			0.681	0.71575			0.683459	0.41134
0.616598	0.894778		0.5885	0.62425			0.6115	0.617			0.894778	0.000301035
0.555192	1.71716		0.49675	0.53275			0.6	0.64175			1.71716	-0.0820338
0.210476	0.486912		0.49775	0.58575			0.63525	0.62925			0.486912	0.476462
0.449326	0.686815		0.49725	0.5815			0.70025	0.74925			0.686815	0.614801
0.412202	0.716233		0.52725	0.5935			0.73275	0.65075			0.716233	0.0910351
0.143006	0.764989		0.49425	0.5695			0.65725	0.674			0.764989	0.103001
0.155978	0.721944		0.485	0.46225			0.619	0.537			0.721944	0.537182
0.276618	0.72166		0.5415	0.5125			0.67125	0.57225			0.72166	0.1513
0.289645	0.72583		0.374	0.37925			0.673	0.6135			0.72583	0.208718
0.367	0.745076		0.48375	0.4875			0.763	0.61225			0.745076	0.243133
0.179032	0.772538		0.562	0.493			0.63475	0.65175			0.772538	0.289014
0.0847013	0.772829		0.48675	0.55575			0.60325	0.5955			0.772829	0.343351
0.165556	0.584037		0.51675	0.41125			0.63175	0.53275			0.584037	0.920527
0.200222	0.841771		0.48175	0.401			0.64175	0.5615			0.841771	0.330265
0.368409	0.621071		0.51625	0.564			0.64725	0.499			0.621071	0.530812
0.39166	0.322198		0.45025	0.5225			0.6475	0.6185			0.322198	6.32912
0.151218	0.582872		0.51175	0.48625			0.66825	0.522			0.582872	0.234119
0.155978	0.704937		0.502	0.59575			0.676	0.5695			0.704937	0.337442
0.555192	0.418811		0.515	0.55975			0.66875	0.573			0.418811	2.3635
0.151218	0.629024		0.49425	0.626			0.60575	0.4735			0.629024	0.0197981
0.22068	0.544239		0.517	0.61425			0.6765	0.3555			0.544239	0.601451
0.412202	0.740602		0.544	0.54975			0.65875	0.525			0.740602	0.331187
0.449326	0.681974		0.45025	0.5045			0.6225	0.56425			0.681974	0.507763
0.147416	0.710567		0.50675	0.51725			0.641	0.53225			0.710567	0.375753
0.179032	0.763485		0.4845	0.5325			0.63725	0.34875			0.763485	0.565518
0.155978	0.715228		0.459	0.54125			0.619	0.6405			0.715228	0.651458
0.310701	0.524066		0.4685	0.4625			0.68	0.52			0.524066	0.898426
0.289645	0.710677		0.49725	0.57625			0.65775	0.52375			0.710677	0.359117
0.368409	0.599641		0.5075	0.53675			0.63425	0.553			0.599641	0.348233
0.278315	0.664098		0.57425	0.4325			0.6125	0.6255			0.664098	0.945762
0.210476	0.505054		0.6315	0.53225			0.67725	0.50525			0.505054	0.506951
0.368409	0.951234		0.577	0.49275			0.644	0.5525			0.951234	0.0406925
0.446409	0.780707		0.53625	0.46375			0.6215	0.491			0.780707	0.166581
0.200222	0.749476		0.39475	0.43325			0.68625	0.60975			0.749476	0.528188
0.210476	0.671589		0.54175	0.56875			0.6805	0.5945			0.671589	0.265913
0.110085	0.645485		0.45875	0.48925			0.599	0.616			0.645485	0.69353
0.368409	0.592803		0.5605	0.566			0.4555	0.61175			0.592803	0.107268
0.361771	0.8763		0.483	0.55025			0.414	0.641			0.8763	0.216389
0.441313	0.80979		0.358	0.5195			0.54525	0.60475			0.80979	0.373209
0.441313	0.618803		0.49525	0.4745			0.435	0.604			0.618803	0.217251
0.313916	0.711093		0.5235	0.499			0.62475	0.54075			0.711093	0.531139
0.33954	0.964018		0.48325	0.42075			0.61175	0.36525			0.964018	0.100044
0.494846	1.39957		0.434	0.46575			0.5545	0.6085			1.39957	-0.398249
0.255835	0.754897		0.46525	0.54425			0.6125	0.622			0.754897	0.272282
0.479312	1.06459		0.48375	0.428			0.62175	0.5415			1.06459	-0.0865084
0.121886	0.702754		0.52025	0.46125			0.61325	0.554			0.702754	0.0486965
0.369179	0.752781		0.47225	0.479			0.653	0.588			0.752781	0.293675
0.403594	1.03597		0.48575	0.581			0.608	0.61575			1.03597	-0.111188
0.300465	0.854188		0.3255	0.58725			0.51925	0.61575			0.854188	0.248432
0.0396521	0.749986		0.50625	0.49425			0.522	0.601			0.749986	0.270879
0.121886	0.701975		0.528	0.5435			0.61475	0.3615			0.701975	0.699285
0.498832	1.05637		0.417	0.50475			0.6035	0.4015			1.05637	-0.208876
0.529162	1.00241		0.52675	0.53225			0.6055	0.508			1.00241	-0.00966835
0.296857	0.755504		0.544	0.42325			0.62925	0.52375			0.755504	0.393395
0.266546	0.581771		0.6445	0.4755			0.65175	0.41			0.581771	1.09123
0.250366	0.771899		0.53675	0.386			0.63975	0.54875			0.771899	0.630321
0.33954	0.809126		0.41625	0.43			0.618	0.47425			0.809126	0.199873
0.494846	1.09904		0.50425	0.512			0.606	0.44925			1.09904	-0.191735
0.599623	1.39861		0.5165	0.492			0.61775	0.622			1.39861	-1.32451
0.28825	1.03204		0.53625	0.381			0.6015	0.56075			1.03204	-0.0326495
0.377205	0.848417		0.583	0.44625			0.60125	0.52625			0.848417	0.270244
0.564928	0.976021		0.4715	0.55975			0.62375	0.58475			0.976021	0.0362942
0.199369	0.880297		0.60675	0.607			0.53575	0.61275			0.880297	0.102382
0.541475	1.23604		0.6085	0.54025			0.5615	0.61225			1.23604	-0.650781
0.541475	1.08972		0.70475	0.62925							1.08972	-0.192862
0.121886	0.74275		0.654	0.60975							0.74275	0.627207
0.121886	0.754616		0.72475	0.62825							0.754616	0.15772
0.28825	0.869061		0.5485	0.51325							0.869061	0.343418
0.494846	0.698649		0.681	0.71575							0.698649	1.28333
0.0396521	0.787686		0.57725	0.53725							0.787686	0.247085
0.599623	1.09486		0.63525	0.62925							1.09486	-0.224773
0.313916	0.812885		0.70025	0.74925							0.812885	0.233162
0.548731	0.907052		0.73275	0.65075							0.907052	0.340822
0.541475	0.901797		0.65725	0.674							0.901797	0.106952
0.199369	0.90835		0.5855	0.56575							0.90835	0.0991948
0.441313	1.34219		0.579	0.53025							1.34219	-0.388338
0.300465	0.872689		0.619	0.537							0.872689	0.123687
0.33954	1.01286		0.67125	0.57225							1.01286	-0.0240661
0.33954	1.0199		0.673	0.6135							1.0199	-0.0337664
0.230027	0.631271		0.763	0.61225							0.631271	1.14702
0.17311	0.858322		0.63475	0.65175							0.858322	0.0558415
0.129789	0.560133		0.506	0.488							0.560133	1.50743
0.375979	0.510031		0.41325	0.48925							0.510031	1.19922
0.17311	0.545046		0.5405	0.49425							0.545046	1.17515
0.197738	0.532834		0.60325	0.5955							0.532834	0.21265
0.194001	0.993046		0.63175	0.53275							0.993046	0.00249547
0.194001	0.563775		0.5175	0.56125							0.563775	0.403325
0.400336	0.50078		0.54	0.44375							0.50078	1.43152
0.197738	0.536246		0.545	0.55275							0.536246	1.01939
0.197738	0.59568		0.64175	0.5615							0.59568	1.50021
0.409767	0.979249		0.5625	0.5695							0.979249	0.0147893
0.17311	0.650503		0.495	0.4							0.650503	0.47982
0.17311	0.616354		0.54025	0.54675							0.616354	0.476252
0.400336	0.532353		0.64725	0.499							0.532353	2.74942
0.745953	1.1144		0.55775	0.55175							1.1144	-0.162514
0.194001	1.07125		0.56475	0.541							1.07125	-0.018294
0.375979	0.388139		0.5435	0.5305							0.388139	2.94023
0.084872	0.575502		0.506	0.51275							0.575502	0.980729
0.194001	0.647852		0.506	0.5165							0.647852	1.47547
0.250504	0.503055		0.49375	0.47875							0.503055	4.42624
0.202455	0.871005		0.471	0.584							0.871005	0.104107
0.527812	0.866658		0.48925	0.5365							0.866658	0.210952
0.400979	0.8633		0.537	0.5375							0.8633	0.0337324
0.202455	0.652645		0.465	0.479							0.652645	0.796916
0.301245	0.686428		0.52425	0.53175							0.686428	0.20657
0.286142	0.856341		0.53725	0.502							0.856341	0.154281
0.585628	0.592655		0.6475	0.6185							0.592655	0.27083
0.0732816	0.99478		0.5685	0.572							0.99478	-0.0151322
0.562198	0.929414		0.66825	0.522							0.929414	0.011421
0.39676	0.918116		0.676	0.5695							0.918116	0.0327357
0.277643	0.970633		0.5235	0.53025							0.970633	0.0160929
0.202455	0.933823		0.49	0.54925							0.933823	-0.00558471
0.134965	0.970701		0.60575	0.4735							0.970701	-0.00517096
0.202455	0.981557		0.51125	0.34725							0.981557	0.0123939
0.527812	0.556066		0.6765	0.3555							0.556066	0.61778
0.277643	0.976843		0.56825	0.4895							0.976843	0.0103479
0.286142	0.89212		0.48975	0.2885							0.89212	0.0967812
0.301245	0.696624		0.5975	0.57525							0.696624	0.270114
0.170176	0.629971		0.505	0.49975							0.629971	0.477946
0.521839	0.348429		0.65875	0.525							0.348429	10.3485
0.527158	0.421101		0.6225	0.56425							0.421101	5.41033
0.222792	0.470028		0.4085	0.23725							0.470028	1.96539
0.325942	0.744074		0.5545	0.53375							0.744074	0.230044
0.190193	0.556316		0.5335	0.578							0.556316	2.93338
0.122009	0.666158		0.443	0.5435							0.666158	1.24213
0.522937	1.01744		0.59825	0.51575							1.01744	-0.189624
0.415555	0.406638		0.5565	0.573							0.406638	3.59886
0.594249	0.522868		0.5405	0.56925							0.522868	1.52749
0.30698	0.85322		0.506	0.5165							0.85322	0.254845
0.208998	0.481554		0.4695	0.49975							0.481554	3.19385
0.226597	0.624129		0.641	0.53225							0.624129	0.901373
0.220654	0.245088		0.56575	0.569							0.245088	5.27931
0.59829	0.905728		0.53125	0.55175							0.905728	0.207141
0.481903	0.709108		0.5295	0.52225							0.709108	0.489766
0.590452	0.914191		0.52075	0.5115							0.914191	0.371827
0.23068	0.634827		0.50025	0.4215							0.634827	0.161688
0.760004	1.626		0.50375	0.39675							1.626	-1.53914
0.456606	0.655455		0.46375	0.46425							0.655455	0.867488
0.500332	0.87241		0.56575	0.291							0.87241	0.257817
0.420783	0.500457		0.55125	0.52975							0.500457	1.69132
0.126824	0.774675		0.4575	0.52775							0.774675	0.276998
0.491445	0.711396		0.43	0.474							0.711396	0.527946
0.176766	0.740062		0.4995	0.46975							0.740062	0.465548
0.45233	0.648892		0.511	0.507							0.648892	0.410106
0.607582	0.721833		0.482	0.49625							0.721833	0.283697
0.368146	0.838004		0.63725	0.34875							0.838004	0.16624
0.0642701	0.806322		0.57975	0.46525							0.806322	0.174611
0.17237	0.836619		0.619	0.6405							0.836619	0.12221
0.550213	0.764642		0.68	0.52							0.764642	0.250245
0.414517	0.423311		0.54725	0.5535							0.423311	0.501005
0.44394	0.69174		0.5555	0.577							0.69174	0.103567
0.128918	0.702059		0.55175	0.546							0.702059	0.543825
0.215938	0.537855		0.63425	0.553							0.537855	0.905786
0.226597	0.604756		0.56725	0.565							0.604756	1.83604
0.215938	0.718966		0.6125	0.6255							0.718966	4.24945
0.415555	0.442079		0.644	0.5525							0.442079	2.92235
0.368146	0.846829		0.326	0.478							0.846829	0.512138
0.122009	0.727449		0.25325	0.5395							0.727449	1.04278
0.128918	0.686449		0.52675	0.52125							0.686449	1.21197
0.283421	0.595643		0.68625	0.60975							0.595643	1.61128
0.420783	0.650782		0.6805	0.5945							0.650782	0.191513
0.248341	0.829097		0.42675	0.51925							0.829097	0.41852
0.492894	0.83318		0.55125	0.4865							0.83318	0.189799
0.491445	0.849944		0.43775	0.51625							0.849944	0.284262
0.0642701	0.826681		0.55975	0.59725							0.826681	0.20442
0.59829	1.12396		0.5555	0.29575							1.12396	-0.549883
0.45233	0.639659		0.52375	0.509							0.639659	0.493353
0.651849	0.932652		0.51075	0.5295							0.932652	0.131333
0.17237	0.824621		0.57275	0.54775							0.824621	0.230748
0.594249	0.513563		0.47025	0.53225							0.513563	0.46485
0.208998	0.687536		0.593	0.4725							0.687536	0.532294
0.481903	0.681525		0.5435	0.35675							0.681525	0.383809
0.252898	0.873728		0.41925	0.45875							0.873728	0.743897
0.179055	0.725398		0.56775	0.46875							0.725398	0.319816
0.126824	0.783714		0.4685	0.521							0.783714	0.157702
0.331621	0.729546		0.4845	0.5035							0.729546	0.386011
0.482592	0.936566		0.4485	0.40875							0.936566	0.0789798
0.454388	0.973335		0.514	0.40375							0.973335	0.0214915
0.325942	0.723175		0.539	0.475							0.723175	0.455182
0.451465	0.84214		0.5665	0.506							0.84214	0.244489
0.220654	0.35597		0.46875	0.504							0.35597	1.53032
0.176766	0.828706		0.46	0.4225							0.828706	0.255228
0.190193	0.559176		0.32725	0.55975							0.559176	1.01205
0.538419	0.719841		0.4685	0.37425							0.719841	0.457938
0.607582	0.980918		0.414	0.641							0.980918	0.0493175
0.550213	1.28967		0.51425	0.5565							1.28967	-0.159599
0.391224	0.504596		0.55075	0.572							0.504596	0.843694
0.271605	0.679943		0.447	0.55275							0.679943	0.084119
0.193855	0.756305		0.4995	0.5385							0.756305	-0.0887595
0.362213	0.320771		0.49	0.5485							0.320771	4.0599
0.434124	0.854671		0.53625	0.50725							0.854671	-0.0846555
0.2897	0.909553		0.566	0.5295							0.909553	0.0566201
1.50907	1.0175		0.4745	0.52							1.0175	-0.0260696
0.442546	0.925476		0.475	0.48475							0.925476	0.0266928
0.145273	0.688298		0.5325	0.49825							0.688298	0.105685
0.278061	0.732111		0.4505	0.4585							0.732111	0.277979
0.608767	1.77176		0.59025	0.53775							1.77176	-0.195786
0.278061	0.762624		0.5925	0.4115							0.762624	1.60469
0.2897	0.751719		0.52375	0.4855							0.751719	0.154839
0.434124	0.935046		0.454	0.32275							0.935046	0.0363731
0.193855	0.822596		0.481	0.57775							0.822596	0.162409
0.362213	1.69786		0.5335	0.467							1.69786	-0.249248
0.442546	0.862034		0.538	0.55425							0.862034	0.15303
0.145273	0.628511		0.524	0.5345							0.628511	0.268525
0.161716	0.664132		0.62475	0.54075							0.664132	1.47775
0.267422	0.682999		0.4125	0.44275							0.682999	0.096107
0.0759715	0.608288		0.61175	0.36525							0.608288	1.2435
0.222802	0.721548		0.5825	0.46475							0.721548	1.17044
0.144238	0.816457		0.55025	0.55							0.816457	0.106768
0.108674	0.889841		0.482	0.55775							0.889841	0.120766
0.367331	0.847659		0.51	0.4965							0.847659	0.0752729
0.301142	0.645859		0.52975	0.51325							0.645859	0.253071
0.333602	0.780701										0.780701	0.174754
0.213109	0.736698										0.736698	0.0761603
0.490882	1.92402										1.92402	-1.24774
0.267422	0.452272										0.452272	0.901872
0.144382	0.849051										0.849051	0.0194645
0.482081	1.01665										1.01665	-0.00892888
0.267422	0.818514										0.818514	0.194704
0.108674	0.781585										0.781585	0.0999276
0.36355	0.770398										0.770398	0.455568
0.367331	0.855844										0.855844	0.0920104
0.431765	0.995751										0.995751	-0.002946
0.213109	0.607456										0.607456	-0.138178
0.333602	0.662154										0.662154	0.206807
0.144238	0.807249										0.807249	0.228826
0.482081	1.14553										1.14553	-0.0660333
0.30313	0.817185										0.817185	0.0683108
0.548684	1.35677										1.35677	-0.140537
0.161716	0.776642										0.776642	0.0634865

## Sheet: Fig8
Fig8			Surround strenth	strength
			1	1.12246	1.25992	1.41421	1.5874	1.7818	2
Radius of integration
0		Relative Fisher Info (matrix entries)	0.992066	0.88383	0.787403	0.701496	0.624962	0.556778	0.496033
0.025			0.991676	0.883483	0.787094	0.701221	0.624717	0.556559	0.495838
0.05			0.990865	0.882761	0.78645	0.700648	0.624206	0.556104	0.495433
0.075			0.989554	0.881593	0.78541	0.699721	0.62338	0.555369	0.494777
0.1			0.987767	0.88	0.783991	0.698457	0.622254	0.554365	0.493883
0.125			0.985546	0.878021	0.782228	0.696886	0.620855	0.553119	0.492773
0.15			0.982899	0.875663	0.780127	0.695014	0.619187	0.551633	0.491449
0.175			0.979848	0.872945	0.777705	0.692857	0.617265	0.549921	0.489924
0.2			0.976377	0.869853	0.774951	0.690403	0.615079	0.547973	0.488188
0.225			0.9725	0.866399	0.771874	0.687661	0.612637	0.545797	0.48625
0.25			0.968223	0.862589	0.768479	0.684637	0.609942	0.543397	0.484112
0.275			0.963567	0.85844	0.764783	0.681345	0.607009	0.540784	0.481783
0.3			0.958573	0.853991	0.76082	0.677813	0.603863	0.537981	0.479286
0.325			0.953289	0.849284	0.756626	0.674077	0.600534	0.535015	0.476644
0.35			0.947788	0.844383	0.75226	0.670187	0.597069	0.531928	0.473894
0.375			0.942151	0.839361	0.747786	0.666201	0.593518	0.528764	0.471075
0.4			0.936478	0.834307	0.743283	0.66219	0.589944	0.52558	0.468239
0.425			0.930877	0.829317	0.738838	0.658229	0.586416	0.522437	0.465438
0.45			0.925454	0.824486	0.734533	0.654395	0.583	0.519394	0.462727
0.475			0.920315	0.819907	0.730455	0.650761	0.579762	0.516509	0.460158
0.5			0.915549	0.815662	0.726672	0.647391	0.57676	0.513835	0.457775
0.525			0.91123	0.811814	0.723244	0.644337	0.574039	0.511411	0.455615
0.55			0.907407	0.808408	0.720209	0.641634	0.57163	0.509265	0.453703
0.575			0.904104	0.805465	0.717588	0.639298	0.56955	0.507411	0.452052
0.6			0.901321	0.802986	0.715379	0.63733	0.567797	0.505849	0.450661
0.625			0.899036	0.80095	0.713565	0.635714	0.566357	0.504567	0.449518
0.65			0.897208	0.799321	0.712114	0.634422	0.565206	0.503541	0.448604
0.675			0.895785	0.798054	0.710985	0.633416	0.564309	0.502743	0.447893
0.7			0.894708	0.797094	0.71013	0.632654	0.563631	0.502138	0.447354
0.725			0.893916	0.796388	0.709501	0.632094	0.563132	0.501693	0.446958
0.75			0.89335	0.795884	0.709052	0.631694	0.562775	0.501376	0.446675
0.775			0.892958	0.795535	0.708741	0.631417	0.562528	0.501156	0.446479
0.8			0.892695	0.795301	0.708533	0.631231	0.562363	0.501008	0.446348
0.825			0.892525	0.79515	0.708398	0.631111	0.562256	0.500913	0.446263
0.85			0.892419	0.795055	0.708313	0.631036	0.562189	0.500853	0.44621
0.875			0.892355	0.794998	0.708263	0.630991	0.562149	0.500818	0.446178
0.9			0.892319	0.794966	0.708234	0.630965	0.562126	0.500797	0.446159
0.925			0.892299	0.794948	0.708218	0.630951	0.562113	0.500786	0.44615
0.95			0.892289	0.794939	0.70821	0.630944	0.562107	0.50078	0.446145
0.975			0.892285	0.794935	0.708207	0.630941	0.562104	0.500778	0.446142
1			0.892283	0.794934	0.708205	0.630939	0.562103	0.500777	0.446141
